# Supplementary material for: Invasive Populations of the Emerald Ash Borer Agrilus planipennis Fairmaire, 1888 (Coleoptera: Buprestidae) in Saint Petersburg, Russia: A Hitchhiker?
Source: Insects. 2022 Feb 11;13(2):191. doi: 10.3390/insects13020191 (PMC8880411; doi:10.3390/insects13020191)
Supplement: Supplementary file 1 [file insects-13-00191-s001.zip]

Archive with 1 entries (1 files):
- insects-1475566-supplementary.pdf
